# Supplementary material for: Multiplex PCR and Sequence Analysis to Investigate Genetic Diversity of Fasciola Isolates from Cattle and Sheep in Turkey
Source: Pathogens. 2022 Oct 26;11(11):1235. doi: 10.3390/pathogens11111235 (PMC9692402; doi:10.3390/pathogens11111235)
Supplement: Supplementary file 1 [file pathogens-11-01235-s001.zip]

Archive with 2 entries (2 files):
- Supplement Table S1.xlsx
- Supplement Table S2.pdf
