# Supplementary material for: Multiplex PCR and Sequence Analysis to Investigate Genetic Diversity of Fasciola Isolates from Cattle and Sheep in Turkey
Source: Pathogens. 2022 Oct 26;11(11):1235. doi: 10.3390/pathogens11111235 (PMC9692402; doi:10.3390/pathogens11111235)
Supplement: Supplementary file 1 [file pathogens-11-01235-s001.zip › Supplement Table S1.xlsx]

## Sheet: Table S1
Table S1 Profiles of Fasciola flukes used in this study.
Location	Host	Names of flukes	Nuclear DNA	Mitochondrial DNA
			pepck	nad1	GenBank Accession No.	Parasite Species
Elazig/TURKEY	cattle	FHC01	Fh	nad1Fh-Hap01	ON640928	F. hepatica
Elazig/TURKEY	cattle	FHC02	Fh	nad1Fh-Hap02	ON640929	F. hepatica
Elazig/TURKEY	cattle	FHC03	Fh	nad1Fh-Hap03	ON640930	F. hepatica
Elazig/TURKEY	cattle	FHC04	Fh	nad1Fh-Hap04	ON640931	F. hepatica
Elazig/TURKEY	cattle	FHC05	Fh/Fg	nad1Fh-Hap05	ON640932	F. hepatica
Elazig/TURKEY	cattle	FHC06	Fh	nad1Fh-Hap06	ON640933	F. hepatica
Elazig/TURKEY	cattle	FHC07	Fh	nad1Fh-Hap07	ON640934	F. hepatica
Elazig/TURKEY	cattle	FHC08	Fh	nad1Fh-Hap08	ON640935	F. hepatica
Elazig/TURKEY	cattle	FHC09	Fh	nad1Fh-Hap09	ON640936	F. hepatica
Elazig/TURKEY	cattle	FHC10	Fh	nad1Fh-Hap10	ON640937	F. hepatica
Elazig/TURKEY	cattle	FHC11	Fh	nad1Fh-Hap11	ON640938	F. hepatica
Elazig/TURKEY	cattle	FHC12	Fh	nad1Fh-Hap12	ON640939	F. hepatica
Elazig/TURKEY	cattle	FHC13	Fh	nad1Fh-Hap13	ON640940	F. hepatica
Elazig/TURKEY	cattle	FHC14	Fh	nad1Fh-Hap14	ON640941	F. hepatica
Elazig/TURKEY	cattle	FHC15	Fh	nad1Fh-Hap15	ON640942	F. hepatica
Elazig/TURKEY	cattle	FHC16	Fh	nad1Fh-Hap16	ON640943	F. hepatica
Elazig/TURKEY	cattle	FHC17	Fh/Fg	nad1Fh-Hap17	ON640944	F. hepatica
Elazig/TURKEY	cattle	FHC18	Fh/Fg	nad1Fh-Hap18	ON640945	F. hepatica
Elazig/TURKEY	cattle	FHC19	Fh/Fg	nad1Fh-Hap19	ON640946	F. hepatica
Elazig/TURKEY	cattle	FHC20	Fg	nad1Fh-Hap20	ON640947	F. hepatica
Elazig/TURKEY	cattle	FHC21	Fh	nad1Fh-Hap21	ON640948	F. hepatica
Elazig/TURKEY	cattle	FHC22	Fh	nad1Fh-Hap22	ON640949	F. hepatica
Elazig/TURKEY	cattle	FHC23	Fh	nad1Fh-Hap23	ON640950	F. hepatica
Elazig/TURKEY	cattle	FHC24	Fh	nad1Fh-Hap24	ON640951	F. hepatica
Elazig/TURKEY	cattle	FHC25	Fh	nad1Fh-Hap25	ON640952	F. hepatica
Elazig/TURKEY	cattle	FHC26	Fh	nad1Fh-Hap26	ON640953	F. hepatica
Elazig/TURKEY	cattle	FHC27	Fh	nad1Fh-Hap27	ON640954	F. hepatica
Elazig/TURKEY	cattle	FHC28	Fh	nad1Fh-Hap28	ON640955	F. hepatica
Elazig/TURKEY	cattle	FHC29	Fh	nad1Fh-Hap29	ON640956	F. hepatica
Elazig/TURKEY	cattle	FHC30	Fh/Fg	nad1Fh-Hap30	ON640957	F. hepatica
Elazig/TURKEY	cattle	FHC31	Fh	nad1Fh-Hap26	ON640958	F. hepatica
Elazig/TURKEY	cattle	FHC32	Fh	nad1Fh-Hap31	ON640959	F. hepatica
Elazig/TURKEY	cattle	FHC33	Fh	nad1Fh-Hap32	ON640960	F. hepatica
Elazig/TURKEY	cattle	FHC34	Fh	nad1Fh-Hap33	ON640961	F. hepatica
Elazig/TURKEY	cattle	FHC35	Fh	nad1Fh-Hap34	ON640962	F. hepatica
Elazig/TURKEY	cattle	FHC36	Fh	nad1Fh-Hap35	ON640963	F. hepatica
Elazig/TURKEY	cattle	FHC37	Fh	nad1Fh-Hap36	ON640964	F. hepatica
Elazig/TURKEY	cattle	FHC38	Fh	nad1Fh-Hap37	ON640965	F. hepatica
Elazig/TURKEY	cattle	FHC39	Fh	nad1Fh-Hap38	ON640966	F. hepatica
Elazig/TURKEY	cattle	FHC40	Fh	nad1Fh-Hap39	ON640967	F. hepatica
Elazig/TURKEY	cattle	FHC41	Fh	nad1Fh-Hap40	ON640968	F. hepatica
Elazig/TURKEY	cattle	FHC42	Fh	nad1Fh-Hap09	ON640969	F. hepatica
Elazig/TURKEY	cattle	FHC43	Fh	nad1Fh-Hap41	ON640970	F. hepatica
Elazig/TURKEY	cattle	FHC44	Fh	nad1Fh-Hap42	ON640971	F. hepatica
Elazig/TURKEY	cattle	FHC45	Fh	nad1Fh-Hap43	ON640972	F. hepatica
Elazig/TURKEY	cattle	FHC46	Fh	nad1Fh-Hap26	ON640973	F. hepatica
Elazig/TURKEY	cattle	FHC47	Fh	nad1Fh-Hap44	ON640974	F. hepatica
Elazig/TURKEY	cattle	FHC48	Fh	nad1Fh-Hap45	ON640975	F. hepatica
Elazig/TURKEY	cattle	FHC49	Fh	nad1Fh-Hap46	ON640976	F. hepatica
Elazig/TURKEY	cattle	FHC50	Fh	nad1Fh-Hap47	ON640977	F. hepatica
Elazig/TURKEY	sheep	FHS01	Fh	nad1Fh-Hap48	ON640978	F. hepatica
Elazig/TURKEY	sheep	FHS02	Fh	nad1Fh-Hap49	ON640979	F. hepatica
Elazig/TURKEY	sheep	FHS03	Fh	nad1Fh-Hap50	ON640980	F. hepatica
Elazig/TURKEY	sheep	FHS04	Fh/Fg	nad1Fh-Hap51	ON640981	F. hepatica
Elazig/TURKEY	sheep	FHS05	Fh	nad1Fh-Hap52	ON640982	F. hepatica
Elazig/TURKEY	sheep	FHS06	Fh	nad1Fh-Hap53	ON640983	F. hepatica
Elazig/TURKEY	sheep	FHS07	Fh/Fg	nad1Fh-Hap54	ON640984	F. hepatica
Elazig/TURKEY	sheep	FHS08	Fh	nad1Fh-Hap55	ON640985	F. hepatica
Elazig/TURKEY	sheep	FHS09	Fh	nad1Fh-Hap56	ON640986	F. hepatica
Elazig/TURKEY	sheep	FHS10	Fh	nad1Fh-Hap57	ON640987	F. hepatica
Elazig/TURKEY	sheep	FHS11	Fh	nad1Fh-Hap58	ON640988	F. hepatica
Elazig/TURKEY	sheep	FHS12	Fh/Fg	nad1Fh-Hap59	ON640989	F. hepatica
Elazig/TURKEY	sheep	FHS13	Fh	nad1Fh-Hap60	ON640990	F. hepatica
Elazig/TURKEY	sheep	FHS14	Fh	nad1Fh-Hap61	ON640991	F. hepatica
Elazig/TURKEY	sheep	FHS15	Fh	nad1Fh-Hap17	ON640992	F. hepatica
Elazig/TURKEY	sheep	FHS16	Fh	nad1Fh-Hap62	ON640993	F. hepatica
Elazig/TURKEY	sheep	FHS17	Fh/Fg	nad1Fh-Hap63	ON640994	F. hepatica
Elazig/TURKEY	sheep	FHS18	Fh	nad1Fh-Hap64	ON640995	F. hepatica
Elazig/TURKEY	sheep	FHS19	Fh	nad1Fh-Hap65	ON640996	F. hepatica
Elazig/TURKEY	sheep	FHS20	Fh/Fg	nad1Fh-Hap66	ON640997	F. hepatica
Elazig/TURKEY	sheep	FHS21	Fh	nad1Fh-Hap67	ON640998	F. hepatica
Elazig/TURKEY	sheep	FHS22	Fh	nad1Fh-Hap68	ON640999	F. hepatica
Elazig/TURKEY	sheep	FHS23	Fh	nad1Fh-Hap69	ON641000	F. hepatica
Elazig/TURKEY	sheep	FHS24	Fh	nad1Fh-Hap09	ON641001	F. hepatica
Elazig/TURKEY	sheep	FHS25	Fh	nad1Fh-Hap70	ON641002	F. hepatica
Elazig/TURKEY	sheep	FHS26	Fh	nad1Fh-Hap71	ON641003	F. hepatica
Elazig/TURKEY	sheep	FHS27	Fh	nad1Fh-Hap17	ON641004	F. hepatica
Elazig/TURKEY	sheep	FHS28	Fh/Fg	nad1Fh-Hap72	ON641005	F. hepatica
Elazig/TURKEY	sheep	FHS29	Fh	nad1Fh-Hap73	ON641006	F. hepatica
Elazig/TURKEY	sheep	FHS30	Fh	nad1Fh-Hap74	ON641007	F. hepatica
Elazig/TURKEY	sheep	FHS31	Fh	nad1Fh-Hap75	ON641008	F. hepatica
Elazig/TURKEY	sheep	FHS32	Fh	nad1Fh-Hap76	ON641009	F. hepatica
Elazig/TURKEY	sheep	FHS33	Fh	nad1Fh-Hap77	ON641010	F. hepatica
Elazig/TURKEY	sheep	FHS34	Fh	nad1Fh-Hap78	ON641011	F. hepatica
Elazig/TURKEY	sheep	FHS35	Fh	nad1Fh-Hap79	ON641012	F. hepatica
Elazig/TURKEY	sheep	FHS36	Fh	nad1Fh-Hap26	ON641013	F. hepatica
Elazig/TURKEY	sheep	FHS37	Fh	nad1Fh-Hap80	ON641014	F. hepatica
Elazig/TURKEY	sheep	FHS38	Fh	nad1Fh-Hap26	ON641015	F. hepatica
Elazig/TURKEY	sheep	FHS39	Fh/Fg	nad1Fh-Hap81	ON641016	F. hepatica
Elazig/TURKEY	sheep	FHS40	Fh	nad1Fh-Hap82	ON641017	F. hepatica
Elazig/TURKEY	sheep	FHS41	Fh/Fg	nad1Fh-Hap83	ON641018	F. hepatica
Elazig/TURKEY	sheep	FHS42	Fh/Fg	nad1Fh-Hap84	ON641019	F. hepatica
Elazig/TURKEY	sheep	FHS43	Fh	nad1Fh-Hap26	ON641020	F. hepatica
Elazig/TURKEY	sheep	FHS44	Fh	nad1Fh-Hap85	ON641021	F. hepatica
Elazig/TURKEY	sheep	FHS45	Fh	nad1Fh-Hap26	ON641022	F. hepatica
Elazig/TURKEY	sheep	FHS46	Fh	nad1Fh-Hap26	ON641023	F. hepatica
Elazig/TURKEY	sheep	FHS47	Fh	nad1Fh-Hap86	ON641024	F. hepatica
Elazig/TURKEY	sheep	FHS48	Fh	nad1Fh-Hap26	ON641025	F. hepatica
Elazig/TURKEY	sheep	FHS49	Fh	nad1Fh-Hap87	ON641026	F. hepatica
Elazig/TURKEY	cattle	FGC01	Fg		ON641027	F. gigantica
Elazig/TURKEY	sheep	FGS01	Fg		ON641028	F. gigantica
Elazig/TURKEY	sheep	FGS02	Fg		ON641029	F. gigantica
